# Supplementary material for: Socio-Demographic Determinant Factors for Serum Iron, Copper, Zinc, and Selenium Concentrations Among U.S. Women of Childbearing Age
Source: Nutrients. 2024 Dec 9;16(23):4243. doi: 10.3390/nu16234243 (PMC11644430; doi:10.3390/nu16234243)
Supplement: Supplementary file 1 [file nutrients-16-04243-s001.zip]

Archive with 1 entries (1 files):
- nutrients-3340182-supplementary.pdf
